# Supplementary material for: The Expansion of Animal MicroRNA Families Revisited
Source: Life (Basel). 2015 Mar 13;5(1):905–20. doi: 10.3390/life5010905 (PMC4390885; doi:10.3390/life5010905)
Supplement: Supplementary File 2 [file life-05-00905-s002.zip]

Archive with 1 entries (1 files):
- ePoPE.metazoa.output.data.tar.gz
